# Supplementary material for: A bibliometric analysis of research on terrestrial isopods
Source: Zookeys. 2022 May 18;1101:13–34. doi: 10.3897/zookeys.1101.81016 (PMC9848840; doi:10.3897/zookeys.1101.81016)
Supplement: Supplementary material 1 — Number publications according to country [file zookeys-1101-013_article-81016__-s001.xlsx]

## Sheet: Sheet1
ALL
NAME	COUNT	PERCENT			NAME	COUNT	PERCENT
USA	372	0.12627			United Kingdom total (summated from values for entries England, Wales, Scotland, North Ireland and UK)	270	0.0917
FRANCE	357	0.12118
GERMANY	280	0.09504
ENGLAND	209	0.07094			*The number of publications in these historical political entities was considered negligible
ITALY	197	0.06687
JAPAN	173	0.05872
NETHERLANDS	135	0.04582
BRAZIL	126	0.04277
SLOVENIA	122	0.04141
CANADA	103	0.03496
TUNISIA	90	0.03055
PORTUGAL	78	0.02648
ISRAEL	62	0.02105
PEOPLES R CHINA	53	0.01799
HUNGARY	52	0.01765
CZECH REPUBLIC	51	0.01731
BELGIUM	49	0.01663
POLAND	49	0.01663
AUSTRALIA	43	0.0146
SPAIN	41	0.01392
FED REP GER	40	0.01358
GREECE	40	0.01358
AUSTRIA	38	0.0129
DENMARK	36	0.01222
INDIA	34	0.01154
WALES	34	0.01154
RUSSIA	33	0.0112
SWITZERLAND	32	0.01086
SOUTH AFRICA	29	0.00984
ROMANIA	28	0.0095
FINLAND	27	0.00916
CHILE	25	0.00849
SCOTLAND	23	0.00781
IRAN	18	0.00611
SWEDEN	18	0.00611
CYPRUS	16	0.00543
MEXICO	16	0.00543
NEW ZEALAND	16	0.00543
SOUTH KOREA	16	0.00543
ARGENTINA	13	0.00441
CROATIA	13	0.00441
EGYPT	12	0.00407
TURKEY	11	0.00373
LIBYA	10	0.00339
BULGARIA	9	0.00305
INDONESIA	9	0.00305
NORWAY	9	0.00305
SLOVAKIA	8	0.00272
TAIWAN	7	0.00238
SERBIA	6	0.00204
BOTSWANA	5	0.0017
COLOMBIA	5	0.0017
COSTA RICA	5	0.0017
CZECHOSLOVAKIA*	4	0.00136
ESTONIA	3	0.00102
IRAQ	3	0.00102
IRELAND	3	0.00102
THAILAND	3	0.00102
UK	3	0.00102
UKRAINE	3	0.00102
USSR*	3	0.00102
YUGOSLAVIA*	3	0.00102
HONG KONG	2	0.00068
MALAYSIA	2	0.00068
MALTA	2	0.00068
SAUDI ARABIA	2	0.00068
WEST GERMANY*	2	0.00068
ZIMBABWE	2	0.00068
ALGERIA	1	0.00034
AZSSR	1	0.00034
CUBA	1	0.00034
ETHIOPIA	1	0.00034
GER DEM REP*	1	0.00034
JAMAICA	1	0.00034
LEBANON	1	0.00034
LITHUANIA	1	0.00034
MACEDONIA	1	0.00034
MONTENEGRO	1	0.00034
MOROCCO	1	0.00034
NIGERIA	1	0.00034
NORTH IRELAND	1	0.00034
PAKISTAN	1	0.00034
SENEGAMBIA	1	0.00034
SINGAPORE	1	0.00034
SRI LANKA	1	0.00034
TANZANIA	1	0.00034
TURKMENISTAN	1	0.00034
URUGUAY	1	0.00034
VENEZUELA	1	0.00034
VIETNAM	1	0.00034
