# Supplementary material for: A bibliometric analysis of research on terrestrial isopods
Source: Zookeys. 2022 May 18;1101:13–34. doi: 10.3897/zookeys.1101.81016 (PMC9848840; doi:10.3897/zookeys.1101.81016)
Supplement: Supplementary material 2 — Number of publications according to institution [file zookeys-1101-013_article-81016__-s002.xlsx]

## Sheet: Sheet1
ALL
NAME	COUNT	PERCENT
UNIV POITIERS	189	0.06415
UNIV LJUBLJANA	116	0.03938
CNR	83	0.02817
UNIV AVEIRO	57	0.01935
VRIJE UNIV AMSTERDAM*	55	0.01867
UNIV ULM	53	0.01799
UNIV FED RIO GRANDE DO SUL	50	0.01697
UNIV TUNIS EL MANAR**	45	0.01527
FREE UNIV AMSTERDAM*	43	0.0146
CNRS	40	0.01358
UNIV CATANIA	36	0.01222		These organizations were listed as several different entries and the contributions of individual entries were therefore summated for analysis:
UNIV KIEL	35	0.01188
UNIV E ANGLIA	33	0.0112		*Université de Poitiers
KEIO UNIV	31	0.01052		**Vrije Universiteit Amsterdam
TECHNION ISRAEL INST TECHNOL	29	0.00984		***Universidade Federal do Rio Grande do Sul
JAGIELLONIAN UNIV	24	0.00815		****Université de Tunis El Manar
UNIV COLOGNE	24	0.00815
FAC SCI TUNIS**	23	0.00781
LAURENTIAN UNIV	22	0.00747
UNIV TSUKUBA	22	0.00747
BEN GURION UNIV NEGEV	21	0.00713
UNIV READING	21	0.00713
UNIV BRITISH COLUMBIA	20	0.00679
UNIV COIMBRA	20	0.00679
UNIV LEEDS	20	0.00679
JOZEF STEFAN INST	19	0.00645
UNIV HEIDELBERG	19	0.00645
PONTIFICIA UNIV CATOLICA CHILE	18	0.00611
RUSSIAN ACAD SCI	17	0.00577
UNIV TUBINGEN	17	0.00577
ACAD SCI CZECH REPUBL	16	0.00543
SZENT ISTVAN UNIV	16	0.00543
UNIV BIELEFELD	16	0.00543
UNIV CALIF BERKELEY	16	0.00543
UNIV PISA	16	0.00543
YORK UNIV	16	0.00543
NATL INST CHEM	15	0.00509
POMONA COLL	15	0.00509
UNIV CALIF RIVERSIDE	15	0.00509
UNIV CYPRUS	15	0.00509
UNIV GHENT	15	0.00509
UNIV PATRAS	15	0.00509
UNIV ROMA LA SAPIENZA	15	0.00509
CHINESE ACAD SCI	14	0.00475
KANAGAWA PREFECTURAL COLL	14	0.00475
UNIV FED CAMPINA GRANDE	14	0.00475
UNIV ORADEA	14	0.00475
UNIV TOKYO	14	0.00475
UNIV ZANJAN	14	0.00475
CARDIFF UNIV	13	0.00441
TOHOKU UNIV	13	0.00441
UNIV BRISTOL	13	0.00441
UNIV LIBRE BRUXELLES	13	0.00441
UNIV SAO PAULO	13	0.00441
UNIV STELLENBOSCH	13	0.00441
FORDHAM UNIV	12	0.00407
UNIV ATHENS	12	0.00407
UNIV CALIF DAVIS	12	0.00407
UNIV HELSINKI	12	0.00407
AARHUS UNIV	11	0.00373
NAT HIST MUSEUM	11	0.00373
SUNY COLL OSWEGO	11	0.00373
UNIV BONN	11	0.00373
UNIV COPENHAGEN	11	0.00373
UNIV CRETE	11	0.00373
UNIV DEBRECEN	11	0.00373
UNIV OXFORD	11	0.00373
UNIV PADUA	11	0.00373
YALE UNIV	11	0.00373
HOKKAIDO UNIV	10	0.00339
INRA	10	0.00339
LAB BIOL ANIM	10	0.00339
MOSCOW MV LOMONOSOV STATE UNIV	10	0.00339
OKAYAMA UNIV	10	0.00339
TOKYO METROPOLITAN UNIV	10	0.00339
UNIV DUISBURG ESSEN	10	0.00339
UNIV GARYOUNIS	10	0.00339
UNIV GRONINGEN	10	0.00339
INST TERR ECOL	9	0.00305
IOSIF VULCAN NATL COLL	9	0.00305
MCMASTER UNIV	9	0.00305
UNIV CANTERBURY	9	0.00305
UNIV FED SAO CARLOS	9	0.00305
UNIV NOTTINGHAM	9	0.00305
VRIJE UNIV*	9	0.00305
WAGENINGEN UNIV	9	0.00305
CHARLES UNIV PRAGUE	8	0.00272
FREE UNIV BERLIN	8	0.00272
HAMAMATSU UNIV SCH MED	8	0.00272
HUMBOLDT UNIV	8	0.00272
INDIANA UNIV	8	0.00272
RUHR UNIV BOCHUM	8	0.00272
UNIV BABES BOLYAI	8	0.00272
UNIV GOTTINGEN	8	0.00272
UNIV LILLE NORD FRANCE	8	0.00272
UNIV MONTPELLIER	8	0.00272
UNIV MONTPELLIER 2	8	0.00272
UNIV VIENNA	8	0.00272
UNIV WURZBURG	8	0.00272
ZHEJIANG UNIV	8	0.00272
BRITISH ANTARCTIC SURVEY	7	0.00238
CROP RES INST	7	0.00238
ECT OEKOTOXIKOL GMBH	7	0.00238
FEI ITALIA	7	0.00238
KYOTO UNIV	7	0.00238
LMU	7	0.00238
MASARYK UNIV	7	0.00238
MAX PLANCK INST EISENFORSCH GMBH	7	0.00238
NATL INST BIOL	7	0.00238
PALACKY UNIV	7	0.00238
SWEDISH UNIV AGR SCI	7	0.00238
UNIV ANTWERP	7	0.00238
UNIV BOURGOGNE	7	0.00238
UNIV BREMEN	7	0.00238
UNIV INNSBRUCK	7	0.00238
UNIV MILAN	7	0.00238
UNIV OULU	7	0.00238
UNIV SANTO TOMAS	7	0.00238
UNIV TOULOUSE 3	7	0.00238
CHIBA UNIV	6	0.00204
CORNELL UNIV	6	0.00204
CROATIAN BIOSPELEOL SOC	6	0.00204
CTR EXCELLENCE ADV MAT TECHNOL FUTURE CO NAMAST	6	0.00204
CZECH ACAD SCI	6	0.00204
HUNGARIAN ACAD SCI	6	0.00204
JOHANNES GUTENBERG UNIV MAINZ	6	0.00204
JOHANNES KEPLER UNIV LINZ	6	0.00204
KENT STATE UNIV	6	0.00204
KYUSHU UNIV	6	0.00204
MONTCLAIR STATE UNIV	6	0.00204
STOCKHOLM UNIV	6	0.00204
TEL AVIV UNIV	6	0.00204
UCLILLE	6	0.00204
UNIV BASEL	6	0.00204
UNIV BIRMINGHAM	6	0.00204
UNIV DUSSELDORF	6	0.00204
UNIV EXETER	6	0.00204
UNIV FLORIDA	6	0.00204
UNIV GEORGIA	6	0.00204
UNIV ILLINOIS	6	0.00204
UNIV JENA	6	0.00204
UNIV KONSTANZ	6	0.00204
UNIV LAURENTIENNE	6	0.00204
UNIV MASSACHUSETTS	6	0.00204
UNIV MELBOURNE	6	0.00204
UNIV NACL AUTONOMA MEXICO	6	0.00204
UNIV NEVADA	6	0.00204
UNIV NEW MEXICO	6	0.00204
UNIV SCI TECH LANGUEDOC	6	0.00204
UNIV SHEFFIELD	6	0.00204
UNIV SIENA	6	0.00204
UNIV VET MED BUDAPEST	6	0.00204
UNIV ZAGREB	6	0.00204
CTR ECOL HYDROL	5	0.0017
EOTVOS LORAND UNIV	5	0.0017
HEBREW UNIV JERUSALEM	5	0.0017
INST PHYS BIOL	5	0.0017
INST ZOOL	5	0.0017
LAB PHYSIOL GENET CRUSTACES	5	0.0017
MAX PLANCK INST BIOGEOCHEM	5	0.0017
MILWAUKEE PUBL MUSEUM	5	0.0017
MUSEO STORIA NAT	5	0.0017
NANJING UNIV	5	0.0017
OKLAHOMA STATE UNIV	5	0.0017
POLISH ACAD SCI	5	0.0017
STAATLICHES MUSEUM NATURKUNDE	5	0.0017
TECH UNIV CAROLO WILHELMINA BRAUNSCHWEIG	5	0.0017
TEXAS BIOMED RES INST	5	0.0017
TOMSK STATE UNIV	5	0.0017
TOTTORI UNIV	5	0.0017
UNIV ARKANSAS	5	0.0017
UNIV AUSTRAL CHILE	5	0.0017
UNIV AUTONOMA BARCELONA	5	0.0017
UNIV BARCELONA	5	0.0017
UNIV BERN	5	0.0017
UNIV BOTSWANA SWAZILAND	5	0.0017
UNIV CAMBRIDGE	5	0.0017
UNIV CAPE TOWN	5	0.0017
UNIV CHILE	5	0.0017
UNIV FED RIO DE JANEIRO	5	0.0017
UNIV FED TOCANTINS	5	0.0017
UNIV FIRENZE	5	0.0017
UNIV LEUVEN	5	0.0017
UNIV LONDON	5	0.0017
UNIV MILANO BICOCCA	5	0.0017
UNIV NEBRASKA	5	0.0017
UNIV NOVI SAD	5	0.0017
UNIV OKLAHOMA	5	0.0017
UNIV PARIS SUD	5	0.0017
UNIV PLYMOUTH	5	0.0017
UNIV ROMA TOR VERGATA	5	0.0017
UNIV ROMA TRE	5	0.0017
UNIV S BOHEMIA	5	0.0017
UNIV TENNESSEE	5	0.0017
UNIV TORONTO	5	0.0017
UNIV TUNIS EL MANAR II	5	0.0017
UNIV TUSCIA	5	0.0017
UNIV WAGENINGEN RES CTR	5	0.0017
ADAM MICKIEWICZ UNIV POZNAN	4	0.00136
ARISTOTLE UNIV THESSALONIKI	4	0.00136
ARIZONA STATE UNIV	4	0.00136
BULGARIAN ACAD SCI	4	0.00136
CONSEJO NACL INVEST CIENT TECN	4	0.00136
CSIC	4	0.00136
CZECHOSLOVAK ACAD SCI	4	0.00136
EMIL RACOVITA INST SPELEOL	4	0.00136
FAC SCI GAFSA	4	0.00136
FAC SCI POITIERS	4	0.00136
FORESTRY FOREST PROD RES INST	4	0.00136
HUAZHONG UNIV SCI TECHNOL	4	0.00136
JOHNS HOPKINS UNIV	4	0.00136
KITASATO UNIV	4	0.00136
MACAULAY INST SOIL RES	4	0.00136
MACQUARIE UNIV	4	0.00136
MICHIGAN STATE UNIV	4	0.00136
MT DESERT ISL BIOL LAB	4	0.00136
NATL INST MARINE SCI TECHNOL	4	0.00136
NATL MUSEUM NAT HIST	4	0.00136
NATL TAIWAN UNIV	4	0.00136
POLYTECH INST LEIRIA	4	0.00136
SHINSHU UNIV	4	0.00136
SLOVAK ACAD SCI	4	0.00136
SMITHSONIAN INST	4	0.00136
SOKA UNIV	4	0.00136
TEXAS A M UNIV	4	0.00136
THEODOR BOVERI INST	4	0.00136
TOHO UNIV	4	0.00136
UNIV ALBERTA	4	0.00136
UNIV ALEXANDRIA	4	0.00136
UNIV AMSTERDAM	4	0.00136
UNIV BAYREUTH	4	0.00136
UNIV BORDEAUX	4	0.00136
UNIV CALGARY	4	0.00136
UNIV CARTAGENA	4	0.00136
UNIV ESTADUAL CAMPINAS	4	0.00136
UNIV FED PERNAMBUCO	4	0.00136
UNIV FED SANTA MARIA	4	0.00136
UNIV FLORENCE	4	0.00136
UNIV HAMBURG	4	0.00136
UNIV HONG KONG	4	0.00136
UNIV JYVASKYLA	4	0.00136
UNIV LAUSANNE	4	0.00136
UNIV LEICESTER	4	0.00136
UNIV LILLE 1	4	0.00136
UNIV LISBON	4	0.00136
UNIV LYON 1	4	0.00136
UNIV MICHIGAN	4	0.00136
UNIV NACL MAR DEL PLATA	4	0.00136
UNIV NOVA GORICA	4	0.00136
UNIV PRETORIA	4	0.00136
UNIV REGENSBURG	4	0.00136
UNIV ROUEN	4	0.00136
UNIV STRASBOURG 1	4	0.00136
UNIV SUSSEX	4	0.00136
UNIV TEXAS	4	0.00136
UNIV TOULOUSE	4	0.00136
UNIV URBINO	4	0.00136
UNIV URBINO CARLO BO	4	0.00136
UNIV VET SCI BUDAPEST	4	0.00136
UNIV WALES	4	0.00136
UNIV WALES UNIV COLL SWANSEA	4	0.00136
UNIV WASHINGTON	4	0.00136
UNIV WISCONSIN	4	0.00136
AGR UNIV ATHENS	3	0.00102
ANDHRA UNIV	3	0.00102
BABES BOLYAI UNIV	3	0.00102
BIOL CTR CAS	3	0.00102
CENT UNIV KERALA	3	0.00102
CESAM	3	0.00102
CESAR	3	0.00102
CLARK UNIV	3	0.00102
COLORADO STATE UNIV	3	0.00102
CTR EXCELLENCE NANOSCI NANOTECHNOL CO NANOCTR	3	0.00102
DALIAN OCEAN UNIV	3	0.00102
DELFT UNIV TECHNOL	3	0.00102
DUKE UNIV	3	0.00102
EMBRAPA AMAZONIA OCIDENTAL	3	0.00102
EOTVOS JOZSEF REFORMED EDUC CTR	3	0.00102
ERNST MORITZ ARNDT UNIV GREIFSWALD	3	0.00102
FAC MED PHARM POITIERS	3	0.00102
FAC SCI	3	0.00102
FUJITA HLTH UNIV	3	0.00102
FUKUOKA UNIV EDUC	3	0.00102
FUTURE UNIV HAKODATE	3	0.00102
HELMHOLTZ CTR INFECT RES	3	0.00102
HIGHER INST FISHERIES AQUACULTURE BIZERTE	3	0.00102
HORTOBAGY NATL PK DIRECTORATE	3	0.00102
HUNGARIAN NAT HIST MUSEUM	3	0.00102
INST MET TECHNOL	3	0.00102
INT UNIV BREMEN	3	0.00102
JANUS PANNONIUS UNIV	3	0.00102
JAPAN SCI TECHNOL AGCY	3	0.00102
JATE UNIV	3	0.00102
JULES VERNE UNIV PICARDIE	3	0.00102
KANAGAWA UNIV	3	0.00102
KEY LAB HYDROBIOL LIAONING PROV	3	0.00102
KONAN UNIV	3	0.00102
KUMAMOTO UNIV	3	0.00102
LEIDEN UNIV	3	0.00102
LUDWIG MAXIMILIANS UNIV MUNCHEN	3	0.00102
MARIE CURIE SKLODOWSKA UNIV	3	0.00102
MAX PLANCK INST CHEM ECOL	3	0.00102
MAX PLANCK INST SOLID STATE RES	3	0.00102
MEIKAI UNIV	3	0.00102
MONASH UNIV	3	0.00102
MTA DE BIODIVERS ECOSYST SERV RES GRP	3	0.00102
NAGOYA INST TECHNOL	3	0.00102
NANJING UNIV CHINESE MED	3	0.00102
NATL ENVIRONM RES INST	3	0.00102
NATL MUSEUM WALES	3	0.00102
NETHERLANDS INST ECOL	3	0.00102
NO ARIZONA UNIV	3	0.00102
NORTHWESTERN UNIV	3	0.00102
ROYAL BELGIAN INST NAT SCI	3	0.00102
SAM RATULANGI UNIV	3	0.00102
SERV GEN MICROSCOP ELECTR APPL BIOL	3	0.00102
SHIRAZ UNIV	3	0.00102
STANFORD UNIV	3	0.00102
SUNY	3	0.00102
TANTA UNIV	3	0.00102
TECH UNIV BERLIN	3	0.00102
TECH UNIV DRESDEN	3	0.00102
TOKAI UNIV	3	0.00102
TOKYO UNIV MARINE SCI TECHNOL	3	0.00102
UCL	3	0.00102
UER SCI FONDAMENTALES APPL	3	0.00102
UMR CNRS 7267	3	0.00102
UNIV AUTONOMA BAJA CALIFORNIA	3	0.00102
UNIV BOURGOGNE 1	3	0.00102
UNIV BOURGOGNE FRANCHE COMTE	3	0.00102
UNIV BUCHAREST	3	0.00102
UNIV BUENOS AIRES	3	0.00102
UNIV CALIF	3	0.00102
UNIV CALIF IRVINE	3	0.00102
UNIV CARTHAGE	3	0.00102
UNIV CHINESE ACAD SCI	3	0.00102
UNIV DAYTON	3	0.00102
UNIV DELHI	3	0.00102
UNIV ESTADUAL CEARA	3	0.00102
UNIV ESTADUAL CEARA UECE	3	0.00102
UNIV ESTADUAL SANTA CRUZ	3	0.00102
UNIV FED LAVRAS	3	0.00102
UNIV FED LAVRAS UFLA	3	0.00102
UNIV FED PARAIBA	3	0.00102
UNIV FED RIO GRANDE SUL	3	0.00102
UNIV FED SANTA CATARINA	3	0.00102
UNIV FREE STATE	3	0.00102
UNIV GIESSEN	3	0.00102
UNIV GUELPH	3	0.00102
UNIV HAWAII	3	0.00102
UNIV HOHENHEIM	3	0.00102
UNIV HULL	3	0.00102
UNIV KENTUCKY	3	0.00102
UNIV KRISTEN SATYA WACANA	3	0.00102
UNIV LIEGE	3	0.00102
UNIV LIVERPOOL	3	0.00102
UNIV LODZ	3	0.00102
UNIV LONDON IMPERIAL COLL SCI TECHNOL MED	3	0.00102
UNIV MADRAS	3	0.00102
UNIV MANCHESTER	3	0.00102
UNIV MUNICH	3	0.00102
UNIV MUNSTER	3	0.00102
UNIV N CAROLINA	3	0.00102
UNIV NOVA LISBOA	3	0.00102
UNIV OSTRAVA	3	0.00102
UNIV PAUL VALERY MONTPELLIER 3	3	0.00102
UNIV PECS	3	0.00102
UNIV POLITEHN BUCURESTI	3	0.00102
UNIV TEHRAN	3	0.00102
UNIV THESSALY	3	0.00102
UNIV TOURS	3	0.00102
UNIV TURKU	3	0.00102
UNIV VIGO	3	0.00102
UNIV W FLORIDA	3	0.00102
UNIV YORK	3	0.00102
WAGENINGEN UNIV RES	3	0.00102
WASHINGTON STATE UNIV	3	0.00102
WRIGHT STATE UNIV	3	0.00102
YOKOHAMA CITY UNIV	3	0.00102
YOKOHAMA NATL UNIV	3	0.00102
ZOOL INST MORPHOL OKOL 1	3	0.00102
ACAD SCI AZSSR	2	0.00068
AGR UNIV WAGENINGEN	2	0.00068
ALFRED WEGENER INST POLAR MARINE RES	2	0.00068
AMER MUSEUM NAT HIST	2	0.00068
ANADOLU UNIV	2	0.00068
AQUASENSE	2	0.00068
ASSIUT UNIV	2	0.00068
AUBURN UNIV	2	0.00068
AUSTRALIAN MUSEUM	2	0.00068
BANGOR UNIV	2	0.00068
BAR ILAN UNIV	2	0.00068
BIOZENTRUM	2	0.00068
BOGDAN KHMELNITSKY MELITOPOL STATE PEDAG UNIV	2	0.00068
BRITISH MUSEUM NAT HIST	2	0.00068
CAPE PENINSULA UNIV TECHNOL	2	0.00068
CAPE TECHNIKON	2	0.00068
CHINA THREE GORGES UNIV	2	0.00068
CHINESE UNIV HONG KONG	2	0.00068
CLAUDE BERNARD UNIV	2	0.00068
COLL HOLY CROSS	2	0.00068
COMENIUS UNIV	2	0.00068
COMMONWEALTH SCI IND RES ORG	2	0.00068
CTR EXCELLENCE NANOSCI NANOTECHNOL NANOCTR	2	0.00068
CUNY QUEENS COLL	2	0.00068
DEBRECEN UNIV	2	0.00068
DEPT ZOOL	2	0.00068
DIAMOND LIGHT SOURCE LTD	2	0.00068
DLO	2	0.00068
ECOLE NORMALE SUPER	2	0.00068
ECOLE POLYTECH FED LAUSANNE	2	0.00068
ELETTRA SINCROTRONE TRIESTE SCPA	2	0.00068
ENVIRONM PROTECT AUTHOR	2	0.00068
EQUIPE RECH 230	2	0.00068
ERZINCAN UNIV	2	0.00068
ETH	2	0.00068
ETH ZENTRUM	2	0.00068
EWHA WOMANS UNIV	2	0.00068
EXPT ZOOPROPHYLACT INST SICILY A MIRRI	2	0.00068
FED BIOL RES CTR	2	0.00068
FED UNIV SANTA CATARINA UFSC	2	0.00068
FLST	2	0.00068
FM ASZK FORESTRY AGR GAME MANAGEMENT TRAINING S	2	0.00068
FRAUNHOFER INST MOL BIOL APPL ECOL IME	2	0.00068
FUJITA HLTH UNIV COLL	2	0.00068
GEORGIA STATE UNIV	2	0.00068
GERMAN CTR INTEGRAT BIODIVERS RES IDIV	2	0.00068
GRIFFITH UNIV	2	0.00068
GRP ESPELEOL VILLACARRILLO GEV VILLACARRILLO	2	0.00068
GRP ISA	2	0.00068
HACHIJO ISL GEOTHERMAL ENERGY MUSEUM	2	0.00068
HAMM LIPPSTADT UNIV APPL SCI	2	0.00068
HARVARD UNIV	2	0.00068
HAS	2	0.00068
HEIDELBERG UNIV	2	0.00068
HIGHER INST MED TECHNOL TUNIS	2	0.00068
HONKOMAGOME	2	0.00068
HUAZHONG AGR UNIV	2	0.00068
INDIANA STATE UNIV	2	0.00068
INST ECOSYST STUDIES	2	0.00068
INST INLAND WATER MANAGEMENT WASTE WATER TREATM	2	0.00068
INST MED RES OCCUPAT HLTH	2	0.00068
INST NAT CONSERVAT	2	0.00068
INST PUBL HLTH MARIBOR	2	0.00068
IOWA STATE UNIV SCI TECHNOL	2	0.00068
ISOPOD LAB	2	0.00068
JAI NARAIN VYAS UNIV	2	0.00068
JAMES COOK UNIV N QUEENSLAND	2	0.00068
JIANGXI AGR UNIV	2	0.00068
JILIN ACAD TRADIT CHINESE MED	2	0.00068
JILIN UNIV	2	0.00068
JN VYAS UNIV	2	0.00068
KAGOSHIMA UNIV	2	0.00068
KANAZAWA UNIV	2	0.00068
KANSAS STATE UNIV	2	0.00068
KATHOLIEKE UNIV LEUVEN	2	0.00068
KEELE UNIV	2	0.00068
KOCHI UNIV	2	0.00068
KONKUK UNIV	2	0.00068
KOREA ADV INST SCI TECHNOL	2	0.00068
KYORIN UNIV	2	0.00068
LA TROBE UNIV	2	0.00068
LAB ECOL GEN EXPTL	2	0.00068
LAB GENET BIOL POPULAT CRUSTACES	2	0.00068
LEIBNIZ CTR TROP MARINE ECOL	2	0.00068
LEIBNIZ ZALF EV	2	0.00068
LIVERPOOL JOHN MOORES UNIV	2	0.00068
LIVERPOOL POLYTECH	2	0.00068
MARINE BIOL LAB	2	0.00068
MARY FLAGLER CARY ARBORETUM	2	0.00068
MAX PLANCK INST TERR MICROBIOL	2	0.00068
MED UNIV VIENNA	2	0.00068
MEMPHIS STATE UNIV	2	0.00068
MENDEL UNIV BRNO	2	0.00068
MIAMI UNIV	2	0.00068
MUSEUM NATL HIST NAT	2	0.00068
N CAROLINA STATE UNIV	2	0.00068
NARA INST SCI TECHNOL	2	0.00068
NATL INST GENET	2	0.00068
NATL INST MARINE SCI TECHNOL INSTM	2	0.00068
NATL MUSEUM SCOTLAND	2	0.00068
NATL SUN YAT SEN UNIV	2	0.00068
NERC	2	0.00068
NETHERLANDS INTEGRATED SOIL RES PROGRAMME	2	0.00068
NEW ENGLAND BIOLABS INC	2	0.00068
NIIGATA UNIV	2	0.00068
NO STATE UNIV	2	0.00068
NORTH WEST UNIV	2	0.00068
NOVA GORICA POLYTECHN	2	0.00068
NRE RES SRL	2	0.00068
OHIO STATE UNIV	2	0.00068
OLES HONCHAR DNIPRO NATL UNIV	2	0.00068
OREGON STATE UNIV	2	0.00068
OULU UNIV	2	0.00068
PALACKY UNIV OLOMOUC	2	0.00068
PANJAB UNIV	2	0.00068
PARIS LODRON UNIV	2	0.00068
RAS	2	0.00068
RES INST CROP PROD	2	0.00068
RIKEN	2	0.00068
