# Supplementary material for: A bibliometric analysis of research on terrestrial isopods
Source: Zookeys. 2022 May 18;1101:13–34. doi: 10.3897/zookeys.1101.81016 (PMC9848840; doi:10.3897/zookeys.1101.81016)
Supplement: Supplementary material 3 — Most influential publications on terrestrial isopods [file zookeys-1101-013_article-81016__-s003.xlsx]

## Sheet: Sheet1
	Authors	Title	Source	Year	Cit. score
	Schmalfuss	[not available]	stuttgarter beitraege zur naturkunde serie a (biologie)	2003	157
	Zimmer	nutrition in terrestrial isopods…	biological reviews	2002	120
	Paoletti, Hassal	woodlice (isopoda : oniscidea): their potential for assessing sustainability…	agriculture ecosystems & environment	1999	110
	Vandel	[not available]	faune de france	1962	109
	Hornung	[not available]	terrestiral arthropod reviews	2011	95
	Hassall, Turner, Rands	effects of terrestrial isopods on the decomposition…	oecologia	1987	92
	Edney	[not available]	american zoologist	1968	90
	Warburg	[not available]	evolutionary biology of land isopods	1993	89
	Hopkin	[not available]	ecophysiology metals	1989	88
	Paris, Pitelka	population characteristics of terrestrial isopod armadillidium vulgare…	ecology	1962	87
	Paris	ecology of armadillidium vulgare…	ecological monographs	1963	86
	Drobne	terrestrial isopods - a good choice for toxicity testing…	environmental toxicology and chemistry	1997	83
	Warburg	[not available]	advances in ecological research	1987	82
	Sutton	[not available]	woodlice	1972	78
	Sutton	[not available]	woodlice	1980	78
	Hames, Hopkin	the structure and function of the digestive-system…	journal of zoology	1989	76
	Warburg	[not available]	symposia of the zoological society of london	1984	74
	Hopkin	species-specific differences in the net assimilation of zinc...	journal of applied ecology	1990	74
	Bouchon, Rigaud, Juchault	evidence for widespread wolbachia infection…	proceedings of the royal society b-biological sciences	1998	74
	Hopkin, Martin	the distribution of zinc, cadmium, lead and copper within the woodlouse…	oecologia	1982	73
	Martin, Juchault, Legrand	presentation of symbiotic intracytoplasmic microorganism…	comptes rendus hebdomadaires des seances de l academie des sciences…	1973	65
	Heeley	observations on the life-histories of some terrestrial isopods	proceedings of the zoological society of london series b	1941	64
	Edney	woodlice and the land habitat	biological reviews of the cambridge philosophical society	1954	64
	Van Name	[not available]	b am mus nat hist	1936	56
	Vandel	[not available]	faune de france	1960	56
	Aldabbagh, Block	population ecology of a terrestrial isopod in 2 breckland…	journal of animal ecology	1981	56
	Schmalfuss	[not available]	symposia of the zoological society of london	1984	56
	Hopkin, Martin	the distribution of zinc, cadmium, lead and copper within the hepatopancreas…	tissue & cell	1982	55
	Rushton, Hassall	the effects of food quality on the life-history…	oecologia	1983	55
	Sutton	population dynamics of trichoniscus…	journal of animal ecology	1968	54
	Sutton	[not available]	symposia of the zoological society of london	1984	54
	Hopkin, Hardisty, Martin	the woodlouse porcellio-scaber as a biological indicator	environmental pollution series b	1986	54
	Donker	energy reserves and distribution of metals…	functional ecology	1992	54
	Edney	the evaporation of water from woodlice…	journal of experimental biology	1951	53
	Hassall, Rusthon	the role of coprophagy in the feeding strategies of terrestrial isopods	oecologia	1982	53
	Drobne, Hopkin	the toxicity of zinc to terrestrial isopods	ecotoxicology and environmental safety	1995	53
	Zimmer, Topp	does leaf litter quality influence population parameters…	biology and fertility of soils	1997	52
	Sunderland, Hassall, Sutton	population-dynamics of philoscia-muscorum	journal of animal ecology	1976	51
	Zimmer, Topp	microorganisms and cellulose digestion in the gut of the woodlouse…	journal of chemical ecology	1998	51
	Schmidt	[not available]	arthropod systematics & phylogeny	2008	50
	Hoese	morphology and function of the water conducting system…	zoomorphology	1981	49
	Dallinger, Berger, Birkel	terrestrial isopods - useful biological indicators of urban…	oecologia	1992	47
	Ziegler	ultrastructural changes of the anterior and posterior sternal integument…	tissue & cell	1997	47
	Warburg	behavioral adaptations of terrestrial isopods	american zoologist	1968	46
	Cordaux	[not available]	heredity	2004	46
	Hartenstein	feeding, digestion, glycogen, and the environmental conditions…	journal of insect physiology	1964	45
	Hasall, Jennings	adaptive features of gut structure…	biological bulletin	1975	45
	Lawlor	molting, growth and reproductive strategies in terrestrial isopod…	ecology	1976	45
	Hopkin	[not available]	symposia of the zoological society of london	1984	45
	Kohler, Huttenrauch, Berkus, Graff, Alberti	cellular hepatopancreatic reactions in porcellio scaber…	applied soil ecology	1996	45
	Leistikow	[not available]	revista brasileira de zoologia	1999	45
	Wieser	[not available]	american zoologist	1968	44
	Swift	[not available]	decomposition terres	1979	44
	Steel	storage and translocation of integumentary calcium during the molt cycle…	canadian journal of zoology	1993	44
	Zimmer, Kautz, Topp	leaf litter-colonizing microbiota: supplementary food source…	european journal of soil biology	2003	44
	Hild, Marti, Ziegler	spatial distribution of calcite and amorphous calcium carbonate in the cuticle…	journal of structural biology	2008	44
	Hatchett	[not available]	ecological monographs	1947	43
	Hassall	[not available]	symposia of the zoological society of london	1984	43
	Loureiro, Sampaio, Brandao, Nogueira, Soares	feeding behaviour of the terrestrial isopod porcellionides pruinosus…	science of the total environment	2006	43
	Budde-Lund	[not available]	crustacea isopoda terrestria…	1885	42
	Ulrich, Storch, Schairer	bacteria on the food, in the intestine and on the feces of the woodlouse…	pedobiologia	1991	42
	David, Handa	the ecology of saprophagous microarthropods…	biological reviews	2010	42
	Rushton, Hassall	food and feeding rates of the terrestrial isopod armadillidium-vulgare…	oecologia	1983	41
	Rigaud, Souty-Grosset, Raimond, Mocquard, Juchault	feminizing endocytobiosis in the terrestrial crustacean armadillidium-vulgare…	endocytobiosis and cell research	1991	40
	Rigaud, Juchault	conflict between feminizing sex-ratio distorters and an autosomal masculinizing...	genetics	1993	40
	Donker, Zonneveld, Van Straalen	early reproduction and increased reproductive allocation in metal-adapted…	oecologia	1993	40
	Zimmer	the fate and effects of ingested hydrolyzable tannins…	journal of chemical ecology	1999	40
	Loureiro, Soares, Nogueira	terrestrial avoidance behaviour tests as screening tool…	environmental pollution	2005	40
	Allee	[not available]	journal of experimental zoology	1926	39
	Hanlon	[not available]	soil biology & biochemistry	1980	39
	Linsenmair	[not available]	symposia of the zoological society of london	1984	39
	Ineson, Anderson	aerobically isolated-bacteria associated with the gut and feces…	soil biology & biochemistry	1985	39
	Prosi, Dallinger	heavy-metals in the terrestrial isopod porcellio-scaber…	cell biology and toxicology	1988	39
	Rousset, Bouchon, Pintureau, Juchault, Solignac	wolbachia endosymbionts responsible for various alterations…	proceedings of the royal society b-biological sciences	1992	39
	Greenaway	[not available]	biological reviews	1985	38
	Souty-Grosset, Chentoufi, Mocquard, Juchault	seasonal reproduction in the terrestrial isopod armadillidium-vulgare…	international journal of invertebrate reproduction and development	1988	38
	Hassall, Dangerfield	density-dependent processes in the population-dynamics of armadillidium-vulgare…	journal of animal ecology	1990	38
	Donker, Bogert	adaptation to cadmium in 3 populations of the isopod porcellio-scaber	comparative biochemistry and physiology c	1991	38
	Bradford	[not available]	analytical biochemistry	1976	37
	Reyes	[not available]	pedobiologia	1976	37
	Mcqueen, Steel	the role of photoperiod and temperature in the initiation of reproduction…	canadian journal of zoology	1980	37
	Gunnarsson, Tunlid	recycling of fecal pellets in isopods…	soil biology & biochemistry	1986	37
	Ziegler	ultrastructure and electron spectroscopic diffraction analysis…	journal of structural biology	1994	37
	Lawlor	parental investement and offspring fitness in terrestrial isopod armadillidium-vulgare…	evolution	1976	36
	Price, Holdich	an ultrastructural-study of the integument during the molt cycle…	zoomorphologie	1980	36
	Shachak	[not available]	oecologia	1980	36
	Hornung, Warburg	breeding patterns in the oniscid isopod…	invertebrate reproduction & development	1993	36
	Schmidt	[not available]	mitteilungen aus dem museum fuer naturkunde berlin	2003	36
	Miller Milton	[not available]	univ california publ zool	1938	35
	Warburg	review of recent studies on reproduction in terrestrial isopods	invertebrate reproduction & development	1994	35
	Werren	[not available]	nature reviews microbiology	2008	35
	Loureiro, Amorim, Campos, Rodrigues, Soares	assessing joint toxicity of chemicals…	environmental pollution	2009	35
	Hild, Neues, Znidarsic, Strus, Epple, Marti, Ziegler	ultrastructure and mineral distribution in the tergal cuticle…	journal of structural biology	2009	35
	Sfenthourakis, Taiti	patterns of taxonomic diversity among terrestrial isopods	zookeys	2015	35
	Messner	[not available]	crustaceana	1965	34
	Coughtrey, Martin, Chard, Shales	microorganisms and metal retention in the woodlouse oniscus-asellus	soil biology & biochemistry	1980	34
	Brody, Lawlor	adaptive variation in offspring size…	oecologia	1984	34
	Roer	[not available]	american zoologist	1984	34
	Rushton, Hassall	effects of food quality on isopod population dynamics	functional ecology	1987	34
	Kocher	[not available]	PNAS	1989	34
	Zimmer, Topp	species-specific utilization of food sources by sympatric woodlice…	journal of animal ecology	2000	34
	Howard	the genetics of armadillidium vulgare…	journal of genetics	1940	33
	Vandel	[not available]	mem mus civ stor nat	1952	33
	Parry	osmotic and ionic regulation in the isopod crustacean ligia-oceanica	journal of experimental biology	1953	33
	Bursell	the transpiration of terrestrial isopods	journal of experimental biology	1955	33
	Wieser, Scheizer, Hartenstein	patterns in release of gaseous ammonia by terrestrial isopods	oecologia	1969	33
	Merriam	sensitivity of terrestrial isopod populations…	canadian journal of zoology	1971	33
	Mcqueen, Carnio	laboratory study of effects of some climatic factors…	canadian journal of zoology	1974	33
	Dallinger	[not available]	oecologia	1977	33
	Steel	stages of the intermoult cycle in the terrestrial isopod oniscus-asellus…	canadian journal of zoology	1982	33
	Zidar, Drobne, Strus	determination of moult stages of porcellio scaber…	crustaceana	1998	33
	Zimmer, Topp	relationships between woodlice (isopoda : oniscidea) and microbial density…	biology and fertility of soils	1999	33
	Heikens	[not available]	environmental pollution	2001	33
	Souty-Grosset, Badenhausser, Reynolds, Morel	investigations on the potential of woodlice as bioindicators…	european journal of soil biology	2005	33
	Drach	[not available]	ann inst oceanogr paris	1939	32
	Charniauxcotton	[not available]	comptes rendus hebdomadaires des seances de l academie des sciences…	1954	32
	Prosi, Storch, Janssen	small cells in the midgut glands of terrestrial isopoda...	zoomorphology	1983	32
	Davis	[not available]	oikos	1984	32
